# Supplementary material for: Evidence for Electron Transfer from the Bidirectional Hydrogenase to the Photosynthetic Complex I (NDH-1) in the Cyanobacterium Synechocystis sp. PCC 6803
Source: Microorganisms. 2022 Aug 10;10(8):1617. doi: 10.3390/microorganisms10081617 (PMC9414918; doi:10.3390/microorganisms10081617)
Supplement: Supplementary file 1 [file microorganisms-10-01617-s001.zip]

Archive with 1 entries (1 files):
- microorganisms-1817042-supplementary.pdf
